# Supplementary material for: Toward Unified AI Drug Discovery with Multimodal Knowledge
Source: Health Data Sci. 2024 Feb 23;4:0113. doi: 10.34133/hds.0113 (PMC10886071; doi:10.34133/hds.0113)
Supplement: Supplementary 1 — Supplementary Sections A to G Figs. S1 to S5 Tables S1 to S3 References [62–77] [file hds.0113.f1.zip]

Archive with 6 entries (6 files):
- bmkg.png
- bmkg-dti.png
- case_docking.pdf
- case_fulltext.pdf
- model_dp.pdf
- Supplementary Materials.docx
